# Supplementary material for: Allochthonous matter: an important factor shaping the phytoplankton community in the Baltic Sea
Source: J Plankton Res. 2016 Nov 26;39(1):23–34. doi: 10.1093/plankt/fbw081 (PMC5444108; doi:10.1093/plankt/fbw081)
Supplement: Supplementary Data [file fbw081_Supplementary_Data.zip]

Archive with 1 entries (1 files):
- Supplementary_Material.docx
